# Supplementary material for: Combined morpho-physiological, ionomic and transcriptomic analyses reveal adaptive responses of allohexaploid wheat (Triticum aestivum L.) to iron deficiency
Source: BMC Plant Biol. 2022 May 10;22:234. doi: 10.1186/s12870-022-03627-4 (PMC9088122; doi:10.1186/s12870-022-03627-4)
Supplement: Supplementary file 1 — Additional file: Table S1. Names of wheat accessions used in this study. [file 12870_2022_3627_MOESM1_ESM.xls]

## Sheet: Sheet1
Chinese name		English name
长武135		Changwu 135
陕229		Shan 229
小偃6号		Xiaoyan 6
兰天10号		Lantian 10
洛旱3号		Luohan 3
京411		Jing 411
宁冬1号		Ningdong 1
绵阳11		Mianyang 11
泰山5号		Taishan 5
新麦13号		Xinmai 13
新麦18号		Xinmai 18
周麦16号		Zhoumai 16
远丰139		Yuanfeng 139
丰产3号		Fengchan 3
中育8号		Zhongyu 8
百农160		Bainong 160
洛麦21号		Luomai 21
偃展4110		Yanzhan 4110
邯6172		Han 6172
淮麦21		Huaimai 21
绵阳26		Mianyang 26
轮选715		Lunxuan 715
尤皮1号		Youpi 1
西峰9号		Xifeng 9
农大198		Nongda 198
科冬81		Kedong 81
临汾10号		Linfen 10
丰抗5号		Fengkang 5
长丰1号		Changfeng 1
京冬1号		Jingdong 1
晋麦21		Jinmai 21
冀麦23		Jimai 23
旱选10号		Hanxuan 10
西安实心麦		Xi'anshixinmai
赤小麦		Chixiaomai
碧玛1号		Bima 1
矮孟牛		Aimengniu
温麦6号		Wenmai 6
蚂蚱麦		Zhamamai
大玉花		Dayuhua
出山豹		Chushanbao
大粒半芒		Dalibanmang
白蚂蚱		Baimazha
甘麦8号		Ganmai 8
云麦34号		Yunmai 34
五一麦		Wuyimai
南大2419		Nanda 2419
农林10号		Nonglin 10
旱洋麦		Hanyangmai
洛夫林10号		Luofulin 10
矮丰3号		Aifeng 3
运旱618		Yunhan 618
烟农21		Yannong 21
晋麦47		Jinmai 47
长武58		Changwu 58
郑旱1号		Zhenghan 1
长6878		Chang 6878
洛旱1号		Luohan 1
洛旱6号		Luohan 6
洛旱11号		Luohan 11
濮兴5号		Puxing 5
瑞泉麦24		Ruiquanmai 24
德宏福2号		Dehongfu 2
中麦895		Zhongmai 895
淮麦35		Huaimai 35
隆平麦518		Longpingmai 518
淮麦30		Huaimai 30
中原6号		Zhongyuan 6
平安8号		Pingan 8
百农207		Bainong 207
存1号		Cun 1
周麦26		Zhoumai 26
漯麦18		Luomai 18
保丰10-82		Boafeng 10-82
宿553		Su 553
09N37		09N37
贵农17		Guinong 17
衡观35		Hengguan 35
豫麦18		Yumai 18
豫麦13		Yumai 13
豫麦47		Yumai 47
郑麦004		Zhengmai 004
豫麦50		Yumai 50
太空6号		Taikong 6
花培5号		Huaipei 5
花9987		Hua 9987
豫教5号		Yujiao 5
豫农416		Yunong 416
百农64		Bainong 64
周麦9号		Zhoumai 9
周麦13		Zhoumai 13
周麦8425B		Zhoumai 8425B
开麦21		Kaimai 21
漯珍1号		Luozhen 1
内乡188		Neixiang 188
矮优26-2		Aiyou26-2
长葛黑粒		Changgeheili
绿麦1号		Lvmai 1
苏北麦1号		Subeimai 1
济南17		Jinan 17
济麦20		Jimai 20
陕225		Shan 225
西农979		Xinong 979
澳Baxter		AoBaxter
澳CD87		Ao CD87
澳kukri		Ao Kukri
法国麦		Faguomai
Belero		Belero
Fundulea900		Fundulea900
Tincurrin		Tincurrin
H149		H149
法B08		Fa B08
法B20		Fa B20
百农416		Bainong 416
洛31		Luo 31
泰禾麦1号		Taihemai 1
浚麦35		Xunmai 35
洛麦23		Luomai 23
焦麦266		Jiaomai 266
汶农14号		Wennong 14
济麦22		Jimai 22
宁麦9号		Ningmai 9
10EW28		10EW28
10EW137		10EW137
周18		Zhou 18
04中38		04 Zhong 38
豫麦34-9901		Yumai 34-9901
郑9023-8		Zheng 9023-8
郑103		Zheng 103
澳Calingiri		Ao Calingiri
郑麦366		Zhengmai 366
郑麦7698		Zhengmai 7698
周麦22		Zhoumai 22
周麦27		Zhoumai 27
周麦30		Zhoumai 30
周麦32		Zhoumai 32
良星66		Liangxing 66
鄂麦25		Emai 25
宁春5号		Ningchun 5
陕农33		Shannong 33
中麦175		Zhongmai 175
藁城8901		Gaocheng 8901
山农特大粒1号		SHnnohtedali 1
昌麦9号		Changmai 9
扬辐麦2号		Yangfumai 2
皖麦53		Wanmai 53
泛麦8号		Fanmai 8
云麦51		Yunmai 51
云麦53		Yunmai 53
云麦47		Yunmai 47
西农928		Xinong 928
新麦26		Xinmai 26
皖麦47		Wanmai 47
杨麦13		Yangmai 13
藁优2018		Gaoyou 2018
藁优9415		Gaoyou 9415
师栾02-1		Shiluan 02-1
郑1005		Zheng 1002
郑1105		Zheng 1105
郑1118		Zheng 1118
郑1289		Zheng 1289
郑3093		Zheng 3093
三月黄		Sanyuehuang
五花头		Wuhuatou
秃头麦		Tutoumai
白穗白		Baisuibai
曲芒麦		Qumangmai
郑州6号		Zhengzhou 6
郑引1号		Zhengyin 1
生选7号		Shengxuan 7
双丰收		Shuangfengshou
郑州7号		Zhengzhou 7
宛长穗		Wanchangsui
圆柱		Yuanzhu
龙辐麦4号		Longfumai 4
仪征8165		Yizheng 8165
泰早2号		Taizao 2
豫麦17		Yumai 17
川麦50		Chuanmai 50
川麦46		Chuanmai 46
川麦44		Chuanmai 44
川麦107		Chuanmai 107
绵阳35		Mianyang 35
郑麦101		Zhengmai 101
郑麦518		Zhengmai 518
矮抗58		Aikang 58
山农22		Shannong 22
农大211		Nongda 211
山农19		Shannong19
山农06-278		Shannong06-278
扬麦18		Yangmai 18
宁麦14		Ningmai 14
宁麦17		Ningmai 17
宁麦13		Ningmai 13
镇麦168		Zhengmai 168
扬麦12		Yangmai 12
扬麦14		Yangmai 14
华麦5号		Huamai 5
扬麦20		Yangmai 20
扬麦21		Yangmai 21
郑麦379		Zhengmai 379
郑麦05706		Zhengmai 05706
郑麦113		Zhengmai 113
郑麦369		Zhengmai 369
郑麦05871		Zhengmai 05871
新麦19		Xinmai 19
山农26		Shannong 26
石家庄8号		Shijiazhuang 8
郑麦129		Zhengmai 129
郑麦136		Zhengmai 136
淮核12013		Huaihe 12013
新麦0208		Xinmai 0208
存麦5号		Cunmai 5
周麦36		Zhoumai 36
郑麦583		Zhengmai 583
谷神麦19		Gushenmai 19
泛麦27		Fanmai 27
新农9799		Xinnong 9799
稷麦68		Jimai 68
稷麦66		Jimai 66
百农1781		Bainong 1781
济麦44		Jimai 44
西农1125		Xinnong 1125
安科1704		Anke 1704
泛麦26		Fanmai 26
新麦58		Xinmai 58
许科512		Xuke 512
许农10号		Xunong 10
中原20		Zhongyuan 20
淮核16132		Huaihe 16132
淮核16174		Huaihe 16174
隆平麦3号		Longpingmai 3
乐麦185		Lemai 185
梦麦3号		Mengmai 3
郑麦20		Zhengmai 20
涡麦33		Womai 33
苑丰11		Yuanfeng 11
HG001		HG001
濮麦116		Pumai 116
W268		W268
珍麦3号		Zhengmai 3
丰德存麦24		Fengdecunmai 24
西农20		Xinong 20
淮核13068		Huaihe 13068
泛育麦17		Fanyumai 17
安科157		Anke 157
安科1502		Anke 1502
万丰269		Wanfeng 269
郑麦119		Zhengmai 119
安科1405		Anke 1405
怀川365		Huaichuan 365
西农364		Xinnong 364
皖科2809		Wanke 2809
新世纪868		Xinshiji 868
青农6号		Qinnong 6
创星218		Chuangxing 218
郑麦162		Zhengmai 162
新麦45		Xinmai 45
新良5号		Xinliang 5
中麦578		Zhongmai 578
华成5157		Huacheng 5157
优麦518		Youmai 518
泛育麦20		Fanyumai 20
锦麦24		Jinmai 24
新麦38		Xinmai 38
许科10号		Xuke 10
机麦211		Jimai 211
徐农14084		Xunong 14084
西农501		Xinong 501
中苑1号		Zhongyuan 1
淮麦304		Huaimai 304
稷麦207		Jimai 207
LS018R		LS018R
扬麦15		Yangmai 15
扬麦15_2		Yangmai 15-2
益17118		Yi17118
呈优6号		Chengyou 6
航裕33		Hangyu 33
存麦11号		Cunmai 11
郑育麦9987		Zhengyumai 9987
豫资3号		Yuzi 3
豫资6号		Yuzi 6
郑麦1860		Zhengmai 1860
许科168		Xuke 168
兰考198		Lankao 198
偃高21		Yangao 21
S89		S89
豫资8号		Yuzi 8
中育1211		Zhongyu 1211
豫资7号		Yuzi 7
丰德存5号		Fengdecunmai 5
郑品麦8号		Zhengpinmai 8
豫资11号		Yuzi 11
洛旱13		Luohan 13
郑麦18601		Zhengmai 18601
豫资12号		Yuzi 12
豫资9号		Yuzi 9
杨麦15		Yangmai 15
K3		K3
郑麦311		Zhengmai 311
豫资4号		Yuzi 4
豫资17号		Yuzi 17
郑麦9023		Zhengmai 9023
西农511		Xinong 511
豫资19号		Yuzi 19
百农169		Bainong 169
蒿优5218		Haoyou 5218
开麦1703		Kaimai 1703
1860		1860
诺麦906		Nuomai 906
百农307		Bainong 307
长麦251		Changmai 251
长麦3809		Changmai 3809
长麦3897		Changmai 3897
长麦5224		Changmai 5524
长麦6197		Changmai 6197
西农99		Xinong 99
西农509		Xinong 509
西农529		Xinong 529
西农1088		Xinong 1088
小偃68		Xiaoyan 68
小偃269		Xiaoyan 269
中麦23		Zhongmai 23
中麦170		Zhongmai 170
中麦875		Zhongmai 875
15CA73		15CA73
新麦35		Xinmai 35
满麦77		Manmai 77
黎丰6号		lifeng 6
漯麦26		Luomai 26
中麦5215		Zhongmai 5215
瑞华055		Ruihua 055
光泰68		Guangtai 68
淮麦4046		Huaimai 4046
周麦18		Zhoumai 18
周麦38		Zhoumai 38
15CA78		15CA78
中麦255		Zhongmai 255
百农419		Bainong 419
商麦6号		Shangmai 6
商麦167		Shangmai 167
涡麦66		Womai 66
中麦1062		Zhongmai 1062
CA13012		CA13012
4110		4110
郑品麦22		Zhengpinma 22
豫同108		Yutong 108
豫丰11		Yufeng 11
周麦17		ZHoumai 17
周麦21		Zhoumai 21
周麦23		Zhoumai 23
周麦24		Zhoumai 24
周麦25		Zhoumai 25
周麦28		Zhoumai 28
周麦33		Zhoumai 33
天民135		Tianmin 135
意2002-D1		Yi2002-D1
乌引3号254		Wuyin3-254
郑麦1860		Zhengmai1860
师中1885		Shizhong 1885
禾麦53		Hemai 53
师栾21		Shiluan 21
石丰269		SHIFENG 269
豫教8号		Yujiao 8
帕斯图克		Pasityke
兰凯		Lankai
美国吨麦14		Meiguodunmai 14
望水白		Wangshuibai
福乐		Fule
升麦1703		Shengmai 1703
斯林克		Silinke
硬电21		Yingdian 21
昌麦20		Changmai 20
天民196		Tianmin 196
关凌136		Guanling 136
光泰668		Guangtai 668
山东引1号		Shandongyin 1
山农116		Shannong 116
光泰336		Guangtai 336
天民118		Tianmin 118
小黑麦 1366		Xiaoheimai 1366
郑麦45		Zhengmai 45
天民355		Tianmin 355
普红58		Puhong 58
偃麦 4110 C10		Yanmai 4110C10
甘春6号		Ganchun 6
